# Supplementary material for: Serological Profiling of Pneumococcal Proteins Reveals Unique Patterns of Acquisition, Maintenance, and Waning of Antibodies Throughout Life
Source: J Infect Dis. 2024 Apr 29;230(6):e1299–310. doi: 10.1093/infdis/jiae216 (PMC11646596; doi:10.1093/infdis/jiae216)
Supplement: jiae216_Supplementary_Data [file jiae216_supplementary_data.zip]

Archive with 5 entries (5 files):
- Supplementary Figures.docx
- Table S1.xlsx
- Table S2.docx
- Table S3.xlsx
- Table S4.xlsx
