# Supplementary material for: Serological Profiling of Pneumococcal Proteins Reveals Unique Patterns of Acquisition, Maintenance, and Waning of Antibodies Throughout Life
Source: J Infect Dis. 2024 Apr 29;230(6):e1299–310. doi: 10.1093/infdis/jiae216 (PMC11646596; doi:10.1093/infdis/jiae216)
Supplement: jiae216_Supplementary_Data [file jiae216_supplementary_data.zip › Table S1.xlsx]

## Sheet: Sheet1
	Table S1
	Number of Subjects per interview item
			11-month	24-month	Adult	Parent	Older adult
			73	101	99	99	100
	Smoking (%)*	No	70 (95.9)	97 (96.0)	77 (77.8)	75 (75.8)	91 (91.0)
		Yes	3 (4.1)	4 (4.0)	22 (22.2)	24 (24.2)	9 (9.0)
	Antibiotics (%)	No	64 (87.7)	89 (88.1)	93 (93.9)	93 (93.9)	95 (95.0)
		Yes	9 (12.3)	12 (11.9)	6 (6.1)	6 (6.1)	5 (5.0)
	Symptoms (%)	No	46 (63.0)	73 (72.3)	95 (96.0)	87 (87.9)	92 (92.0)
		Yes	27 (37.0)	28 (27.7)	4 (4.0)	12 (12.1)	8 (8.0)
	URTI (%)	No	33 (45.2)	62 (61.4)	86 (86.9)	78 (78.8)	95 (95.0)
		Yes	40 (54.8)	39 (38.6)	13 (13.1)	21 (21.2)	5 (5.0)
	LRTI (%)	No	62 (84.9)	89 (88.1)	95 (96.0)	94 (94.9)	93 (93.0)
		Yes	11 (15.1)	12 (11.9)	4 (4.0)	5 (5.1)	7 (7.0)
	* Smoking in 11-month and 24-month old refers to smoking by members in their residing households.
	Number of Subjects per stratum
		11-month	24-month	Parent-and-Adult	Older adult
	Female/Carrier/Frequent	24	26	35	11
	Female/Carrier/Infrequent	6	6	10	14
	Female/Non-carrier/Frequent	6	8	25	10
	Female/Non-carrier/Infrequent	3	8	39	15
	Male/Carrier/Frequent	19	32	14	13
	Male/Carrier/Infrequent	2	5	11	12
	Male/Non-carrier/Frequent	8	11	25	5
	Male/Non-carrier/Infrequent	4	5	39	20
	Total	72	101	198	100
