# Supplementary material for: Serological Profiling of Pneumococcal Proteins Reveals Unique Patterns of Acquisition, Maintenance, and Waning of Antibodies Throughout Life
Source: J Infect Dis. 2024 Apr 29;230(6):e1299–310. doi: 10.1093/infdis/jiae216 (PMC11646596; doi:10.1093/infdis/jiae216)
Supplement: jiae216_Supplementary_Data [file jiae216_supplementary_data.zip › Table S3.xlsx]

## Sheet: Sheet1
Comparisons of medians between individuals stratified by sex, carriage and exposure frequencies.
Siginficance between groups were calculated by Mood's median and post hoc analysis. Values in graphs indicate the caculated p-value between the stratum 1 and 2.
	Parents and adults
DacB	Stratum 1
stratum2	Female/Carrier/Frequent	Female/Carrier/Infrequent	Female/Non/carrier/Frequent	Female/Non/carrier/Infrequent	Male/Carrier/Frequent	Male/Carrier/Infrequent	Male/Non/carrier/Frequent	Male/Non/carrier/Infrequent
Female/Carrier/Frequent		0.9372	0.7951	0.2476	0.9287	0.0167	0.436	0.0005227
Female/Carrier/Infrequent			0.9161	0.9429	1	0.8389	0.9161	0.4393
Female/Non-carrier/Frequent				0.7993	0.9058	0.07446	0.7795	0.2037
Female/Non-carrier/Infrequent					0.4846	0.3106	0.4457	0.2606
Male/Carrier/Frequent						0.07161	0.9058	0.01075
Male/Carrier/Infrequent							0.01252	0.3106
Male/Non-carrier/Frequent								0.02215
Male/Non-carrier/Infrequent
	Parents and adults
LytC	Stratum 1
Stratum 2	Female/Carrier/Frequent	Female/Carrier/Infrequent	Female/Non/carrier/Frequent	Female/Non/carrier/Infrequent	Male/Carrier/Frequent	Male/Carrier/Infrequent	Male/Non/carrier/Frequent	Male/Non/carrier/Infrequent
Female/Carrier/Frequent		0.5284	0.7951	0.03741	0.4743	0.002091	0.436	8.446e-05
Female/Carrier/Infrequent			0.9161	0.4393	0.4176	0.2905	0.9161	0.003992
Female/Non-carrier/Frequent				0.02215	0.4368	0.001324	0.1615	0.0001373
Female/Non-carrier/Infrequent					0.01075	0.3106	0.2037	0.04287
Male/Carrier/Frequent						0.0007197	0.1508	0.01075
Male/Carrier/Infrequent							0.07446	0.3106
Male/Non-carrier/Frequent								0.02215
Male/Non-carrier/Infrequent
	Parents and adults
PspC	Stratum 1
Stratum 2	Female/Carrier/Frequent	Female/Carrier/Infrequent	Female/Non/carrier/Frequent	Female/Non/carrier/Infrequent	Male/Carrier/Frequent	Male/Carrier/Infrequent	Male/Non/carrier/Frequent	Male/Non/carrier/Infrequent
Female/Carrier/Frequent		0.9372	0.1942	8.446e-05	0.4743	0.3051	0.7951	0.01096
Female/Carrier/Infrequent			0.1138	0.0003428	1	0.2905	0.3991	0.02948
Female/Non-carrier/Frequent				0.0009513	0.03608	0.7213	0.7795	0.07518
Female/Non-carrier/Infrequent					0.01075	0.3106	0.005172	0.4997
Male/Carrier/Frequent						0.009548	0.4368	0.01075
Male/Carrier/Infrequent							0.7213	0.3106
Male/Non-carrier/Frequent								0.07518
Male/Non-carrier/Infrequent
	Parents and adults
TrxB	Stratum 1
Stratum 2	Female/Carrier/Frequent	Female/Carrier/Infrequent	Female/Non/carrier/Frequent	Female/Non/carrier/Infrequent	Male/Carrier/Frequent	Male/Carrier/Infrequent	Male/Non/carrier/Frequent	Male/Non/carrier/Infrequent
Female/Carrier/Frequent		0.9372	0.1942	0.1055	0.5915	0.08738	0.06911	0.03741
Female/Carrier/Infrequent			0.1138	0.003992	0.4176	0.05603	0.1138	0.003992
Female/Non-carrier/Frequent				0.7993	0.1508	0.7213	0.7795	0.7993
Female/Non-carrier/Infrequent					0.01075	0.7354	0.7993	0.4997
Male/Carrier/Frequent						0.07161	0.1508	0.001534
Male/Carrier/Infrequent							0.2845	0.3106
Male/Non-carrier/Frequent								0.4457
Male/Non-carrier/Infrequent
	Older adults
PspA	Stratum 1
Stratum 2	Female/Carrier/Frequent	Female/Carrier/Infrequent	Female/Non/carrier/Frequent	Female/Non/carrier/Infrequent	Male/Carrier/Frequent	Male/Carrier/Infrequent	Male/Non/carrier/Frequent	Male/Non/carrier/Infrequent
Female/Carrier/Frequent		0.3118	0.5154	0.2429	0.04494	0.06464	0.6015	0.2152
Female/Carrier/Infrequent			0.105	0.1015	0.8445	1	0.1646	0.03942
Female/Non-carrier/Frequent				0.3367	0.02193	0.01207	0.7237	0.4463
Female/Non-carrier/Infrequent					0.0008112	0.01425	0.6147	0.8474
Male/Carrier/Frequent						0.8505	0.125	0.0009768
Male/Carrier/Infrequent							0.1616	0.004038
Male/Non-carrier/Frequent								0.5563
Male/Non-carrier/Infrequent
