# Supplementary material for: Serological Profiling of Pneumococcal Proteins Reveals Unique Patterns of Acquisition, Maintenance, and Waning of Antibodies Throughout Life
Source: J Infect Dis. 2024 Apr 29;230(6):e1299–310. doi: 10.1093/infdis/jiae216 (PMC11646596; doi:10.1093/infdis/jiae216)
Supplement: jiae216_Supplementary_Data [file jiae216_supplementary_data.zip › Table S4.xlsx]

## Sheet: 11-months old
Protein	p value	rank	FDR
PitB	0.30598	23	0.731691
PcpA	0.3041	22	0.76025
PavB	0.29089	21	0.761855
PcsB	0.35744	25	0.786368
AmiA	0.34778	24	0.796996
MsrAB2	0.29004	20	0.79761
MetQ	0.50117	33	0.835283
LytC	0.28982	19	0.838953
AliC	0.49037	32	0.842823
LytB	0.43293	28	0.850398
AliA	0.42049	27	0.856554
AdcAII	0.48674	31	0.863571
TrxB	0.68375	43	0.874564
PhtD	0.5601	35	0.880157
SP_0191	0.27303	17	0.883332
SP_1992	0.28946	18	0.884461
AliB	0.61151	38	0.88508
PpmA	0.41972	26	0.887869
AliD	0.54976	34	0.889318
NanA	0.64748	40	0.890285
Enolase	0.48601	30	0.891018
PfbA	0.63304	39	0.892749
DacB	0.68262	42	0.893907
PhpP	0.60153	37	0.894166
PepO	0.74787	46	0.894192
PccL	0.76513	47	0.895365
GshT	0.47731	29	0.905243
SP_0060	0.74643	45	0.912303
LytA	0.59809	36	0.913749
SP_0107	0.68236	41	0.915361
Etrx2	0.82164	49	0.922249
PspA	0.84245	50	0.926695
CbpL	0.26991	16	0.927816
PiaA	0.89597	53	0.92978
Etrx1	0.74633	44	0.932913
PstS	0.81889	48	0.938311
SP_0899	0.89287	52	0.944382
SlrA	0.22365	13	0.946212
RrgA	0.87876	51	0.947682
SP_1069	0.93487	54	0.952182
MalX	0.26191	15	0.960337
SP_2141	0.25051	14	0.984146
RrgB	0.99215	55	0.99215
PsaA	0.21938	12	1.00549
NgtS	0.20694	11	1.0347
CbpE	0.20329	10	1.1181
Pneumolysin	0.19551	9	1.19478
SatA	0.19399	8	1.33368
Hic2	0.10384	4	1.4278
PnrA	0.18349	7	1.44171
PspC	0.02641	1	1.45255
SP_2063	0.17673	6	1.62003
CbpC	0.08857	3	1.62378
GlpO	0.17445	5	1.91895
PrtA2	0.08454	2	2.32485

## Sheet: 24-months old
Protein	p value	rank	FDR
AliB	0.00423	1	0.23265
PspA	0.00855	2	0.235125
PsaA	0.01448	3	0.265467
MalX	0.02721	5	0.29931
AliA	0.02623	4	0.360662
PhtD	0.0622	7	0.488714
DacB	0.05898	6	0.54065
PcpA	0.12162	12	0.557425
PcsB	0.10986	10	0.60423
PiaA	0.12102	11	0.6051
SlrA	0.1459	13	0.617269
PccL	0.10271	9	0.627672
PhpP	0.3888	33	0.648
SP_1069	0.09692	8	0.666325
PavB	0.38819	32	0.667202
SP_2063	0.38132	31	0.676535
PitB	0.43157	35	0.678181
CbpE	0.37251	30	0.682935
Pneumolysin	0.34819	28	0.683945
GlpO	0.45095	36	0.688951
PstS	0.46535	37	0.691736
NgtS	0.36479	29	0.691843
LytC	0.42832	34	0.692871
PpmA	0.34658	27	0.705996
GshT	0.33658	26	0.711996
PrtA2	0.30535	23	0.730185
SP_0191	0.3359	25	0.73898
SatA	0.18894	14	0.742264
PspC	0.3014	22	0.7535
RrgA	0.32989	24	0.755998
AmiA	0.2348	17	0.759647
Hic2	0.24905	18	0.760986
PnrA	0.22432	16	0.7711
NanA	0.29994	21	0.785557
CbpC	0.27789	19	0.804418
CbpL	0.221	15	0.810333
AliD	0.29581	20	0.813478
SP_0107	0.60476	40	0.831545
LytB	0.74686	49	0.838312
MsrAB2	0.70164	46	0.838917
Enolase	0.58297	38	0.843772
AdcAII	0.7243	47	0.847585
SP_1992	0.60171	39	0.848565
LytA	0.74473	48	0.853336
PepO	0.69954	45	0.854993
PfbA	0.64066	41	0.859422
RrgB	0.82952	53	0.860823
SP_0899	0.6602	42	0.864548
MetQ	0.80453	51	0.86763
SP_2141	0.79331	50	0.872641
SP_0060	0.69859	44	0.873238
Etrx2	0.82563	52	0.873262
TrxB	0.6858	43	0.877186
Etrx1	0.88493	54	0.901318
AliC	0.95339	55	0.95339
